# Supplementary material for: Multi-Gas Detection System Based on Non-Dispersive Infrared (NDIR) Spectral Technology
Source: Sensors (Basel). 2022 Jan 22;22(3):836. doi: 10.3390/s22030836 (PMC8838934; doi:10.3390/s22030836)
Supplement: Supplementary file 1 [file sensors-22-00836-s001.zip]

Archive with 1 entries (1 files):
- sensors-1545571-supplementary.pdf
